# Supplementary material for: Low microsatellite instability: A distinct instability type in gastric cancer?
Source: J Cancer Res Clin Oncol. 2023 Oct 11;149(20):17727–37. doi: 10.1007/s00432-023-05430-6 (PMC10725348; doi:10.1007/s00432-023-05430-6)
Supplement: Supplementary file 1 — Supplementary S1 Gene panels selected for the anaylsis (XLSX 25 KB) [file 432_2023_5430_MOESM1_ESM.xlsx]

## Sheet: Gene panels
Gene	HR panel	DNA Damage tolerance	cNHEJ = 1 alt NHEJ = 2	NER	Fanconi	DNA synthesis
ABL1	1
ABRAXAS1			1
ACTB				1
ACTL6A				1
ACTR5				1
ACTR8				1
ALKBH2		1
ALKBH3		1
ALKBH5		1
ANAPC1						1
ANAPC10						1
ANAPC11						1
ANAPC15						1
ANAPC16						1
ANAPC2						1
ANAPC4						1
ANAPC5						1
ANAPC7						1
AQR				1
ASCC1		1
ASCC2		1
ASCC3		1
ATAD5	1
ATM	1		1
ATR	1	1			1
ATRIP					1
AURORA	1		1
BABAM1			1
BABAM2
BAP1	1
BARD1	1		1
BLM	1	1
BRCA1	1		1
BRCA2	1	1	1
BRCC3	1		1
BRIP1	1
CARM1		1
CCNA1						1
CCNA2						1
CCNH				1
CCNE1						1
CCNE2						1
CDC14B	1
CDC16						1
CDC23						1
CDC26						1
CDC27						1
CDC45						1
CDC6						1
CDK2						1
CDK12	1
CDK5	1
CDK7				1
CDK7	1
CDT1						1
CENPS					1
CENPX					1
CETN2				1
CHD1L				1
CHEK1	1
CHEK2	1
COPS2				1
COPS3				1
COPS4				1
COPS5				1
COPS6				1
COPS7A				1
COPS7B				1
COPS8				1
CTIP
CUL1						1
CUL4A		1		1
CUL4B		1		1
DCLRE1A					1
DCLRE1B					1
DCLRE1C			1
DDB1	1	1		1
DDB2				1
DMC1	1
DNA2						1
DNASE1L2	1
DNMT3A	1
DTL		1
DUT	1
ELL				1
EME1	1				1
EME2	1				1
EP300				1
ERCC1	1			1	1
ERCC2				1
ERCC3				1
ERCC4	1			1	1
ERCC5				1
ERCC6				1
ERCC8	1			1
ESCO1	1
ESCO2	1
EWSR1-FLI1	1
EXO1		1
FAAP100					1
FAAP20	1				1
FAAP24	1				1
FAM175A	1
FAN1					1
FANCA	1				1
FANCB	1				1
FANCC	1				1
FANCD2	1				1
FANCE	1				1
FANCF	1				1
FANCG	1				1
FANCI	1				1
FANCL	1				1
FANCM	1				1
FBH1
FEN1	1	1	2			1
FTO		1
FZR1						1
G2E3	1
GADD45A	1
GEN1	1
GINS1						1
GINS2						1
GINS3						1
GINS4						1
GIYD1	1
GIYD2	1
GMNN						1
GPS1				1
GTF2H1				1
GTF2H2				1
GTF2H3	1			1
GTF2H4				1
GTF2H5				1
H2AX			1
H2BC1			1
H2BC11			1
H2BC12			1
H2BC12L			1
H2BC13			1
H2BC14			1
H2BC15			1
H2BC17			1
H2BC21			1
H2BC26			1
H2BC3			1
H2BC4			1
H2BC5			1
H2BC9			1
H3-4			1
H4C1			1
HELLS	1
HERC2			1
HLTF		1
HMGN1				1
HTLF		1
HUS1	1
INIP	1
INO80		1		1
INO80B				1
INO80C				1
INO80D	1			1
INO80E				1
IPMK	1
ISG15		1
ISG15
ISY1				1
KAT5	1		1
LIG1				1		1
LIG3	1		2	1
LIG4	1		1
MAD2L2	1	1
MAPK12	1
MCM2	1					1
MCM3	1					1
MCM4						1
MCM5						1
MCM7						1
MCM6	1					1
MCM8						1
MCRS1				1
MDC1	1		1
MGMT		1
miR-103	1
miR-107	1
miR-222	1
miR-506	1
miR-9	1
MMS2		1
MMS22L	1
MNAT1	1			1
MND1	1
MRE11	1	1	1.2
MSH3	1
MUM1	1
MUS81	1				1
NAMPT	1
NAP1L1	1
NBN	1		1.2
NFRKB				1
NHEJ1			1
NPLOC4		1
NSD2			1
ORC1						1
ORC2						1
ORC3						1
ORC4						1
ORC5						1
ORC6						1
ORC1L	1
ORC5L	1
ORF904		1
PALB2	1
PAPD7	1
PARP1	1		2	1
PARP2			2	1
PAXIP1			1
PCLAF		1
PCNA		1		1		1
PIAS1				1
PIAS3				1
PIAS4			1
PLK3	1
PNKP	1
POLA1		1				1
POLA2		1				1
POLB	1	1
POLD1		1		1		1
POLD2		1		1		1
POLD3	1	1		1		1
POLD4		1		1		1
POLDIP2		1
POLDIP3		1
POLE		1		1		1
POLE2		1		1		1
POLE3		1		1		1
POLE4		1		1		1
POLG		1
POLG2		1
POLH	1	1
POLI		1
POLK	1	1		1
POLL		1	1
POLM	1	1	1
POLN		1			1
POLQ	1	1	2
POLR2A				1
POLR2B				1
POLR2C				1
POLR2D				1
POLR2E				1
POLR2F	1			1
POLR2G				1
POLR2H				1
POLR2I				1
POLR2J				1
POLR2K				1
POLR2L				1
PPIE				1
PRI1		1
PRI2		1
PRIL		1
PRIM1		1				1
PRIM2		1				1
PRIMPOL		1
PRKDC			1
PRMT6	1
PRPF19				1
PSMA1						1
PSMA2						1
PSMA3						1
PSMA4						1
PSMA5						1
PSMA6						1
PSMA7						1
PSMA8						1
PSMB1						1
PSMB10						1
PSMB11						1
PSMB2						1
PSMB3						1
PSMB4						1
PSMB5						1
PSMB6						1
PSMB7						1
PSMB8						1
PSMB9						1
PSMC1						1
PSMC2						1
PSMC3						1
PSMC4						1
PSMC5						1
PSMC6						1
PSMD1						1
PSMD10						1
PSMD11						1
PSMD12						1
PSMD13						1
PSMD14						1
PSMD2						1
PSMD3						1
PSMD4						1
PSMD5						1
PSMD6						1
PSMD7						1
PSMD8						1
PSMD9						1
PSME1						1
PSME2						1
PSME3						1
PSME4						1
PSMF1						1
PSMC3IP	1
PTEN	1
RAD18		1
RAD21	1
RAD23A				1
RAD23B	1			1
RAD50	1		1.2
RAD51	1	1
RAD51B	1
RAD51C	1	1
RAD51D	1
RAD52	1		2
RAD54A
RAD54B	1
RAD54L	1
RAD6		1
RAD8		1
RBBP8	1		2
RBX1		1		1		1
RCHY1		1
RECQL4	1
RECQ1
RECQ5
REV1		1
REV3L	1	1
RFC1		1		1		1
RFC2	1	1		1		1
RFC3		1		1		1
RFC4		1		1		1
RFC5		1		1		1
RIF1			1
RMI1		1
RMI2		1
RNF111				1
RNF168	1		1
RNF8			1
RPA		1
RPA1	1	1		1	1	1
RPA2		1		1	1	1
RPA3		1		1	1	1
RPS27A		1		1	1	1
RRM1	1
RRM2B	1
RTEL1
RUVBL1				1
SEM1						1
SHFM1	1
SHPRH	1	1
SKP1						1
SKP2						1
SLX1A					1
SLX4	1				1
SMARCA2	1
SMARCA5	1
SMARCAL1	1	1
SMC3	1
SMG1	1
SPO11	1
SPRTN		1
SSRP1	1
STK36	1
SUMO1	1			1
SUMO2				1
SUMO3				1
TCEA1				1
TDP1			1
TDP2			1
TEX11	1
TFPT				1
TIMELESS	1
TMPRSS2-ERG	1
TOP2B	1
TOP3A	1	1
TOPBP1	1
TP53BP1	1		1
TRIM25		1
TTDN1	1
UBA1	1
UBA52		1		1	1	1
UBA7		1
UBB		1		1	1	1
UBC		1		1	1	1
UBC13		1
UBE2A	1
UBE2B		1
UBE2C						1
UBE2D1						1
UBE2E1						1
UBE2I				1
UBE2L6		1
UBE2N	1		1	1
UBE2S						1
UBE2T					1
UBE2V2			1	1
UFD1		1
UIMC1			2
UNG	1
USP1	1	1			1
USP10	1	1
USP43		1
USP45				1
USP7	1			1
UVSSA				1
VCP		1
WDR48		1			1
WRN	1
WRNIP1		1
XAB2	1			1
XPA				1
XPC				1
XRCC1			1	1
XRCC2	1
XRCC3	1
XRCC4	1		1
XRCC5			1
XRCC6	1		1
YY1				1
ZNF830				1
ZRANB3		1
ZSWIM7	1
