# Supplementary material for: Low microsatellite instability: A distinct instability type in gastric cancer?
Source: J Cancer Res Clin Oncol. 2023 Oct 11;149(20):17727–37. doi: 10.1007/s00432-023-05430-6 (PMC10725348; doi:10.1007/s00432-023-05430-6)
Supplement: Supplementary file 2 — Supplementary S2 DNA sequence variants. (XLSX 15 KB) [file 432_2023_5430_MOESM2_ESM.xlsx]

## Sheet: Tabelle1
Gene Hugo_Symbol	Gene Panels	Variant_Classification	Existing_variation	Sample ID	MSI Status	HGVSc	HGVSp_Short	altered read depth	allele frequency	RefSeq
RNF8	cNHEJ	Splice_Site	novel	P11	MSS	c.1128+1G>A	p.X376_splice	20	18.3486	NM_003958.3,NM_183078.2
TDP1	cNHEJ	Missense_Mutation	novel	P11	MSS	c.926C>T	p.T309I	12	14.1176	NM_018319.3
DNA2	HR	Missense_Mutation	rs751031650	P19	MSS	c.920C>A	p.A307E	24	27.5862
MND1	HR	Missense_Mutation	COSM3428229	P19	MSS	c.533C>A	p.S178Y	36	60	NM_032117.3,NM_001253861.1
BRCA2	HR, damage tolerance, cNHEJ	Frame_Shift_Del	rs80359686	P23	MSS	c.7913_7917del	p.F2638*	71	82.5581	NM_000059.3
CDK12	HR	Missense_Mutation	COSM6946701	P23	MSS	c.237T>A	p.D79E	11	13.253	NM_015083.1,NM_016507.2
DCLRE1A	Fanconi	Missense_Mutation	novel	P23	MSS	c.1837G>C	p.D613H	16	13	NM_014881.4
FANCG	HR, Fanconi	Splice_Site	CS002447	P25	MSS	c.307+1G>T	p.X103_splice	15	14.7059	NM_004629.1
SMARCAL1	HR, damage tolerance	Missense_Mutation	novel	P25	MSS	c.2825A>C	p.E942A	13	39.3939	NM_014140.3
EXO1	HR, damage tolerance	Missense_Mutation	rs1358941128	P29	MSS	c.513C>A	p.D171E	34	48.5714	NM_130398.3
FANCC	HRD, Fanconi	Missense_Mutation	rs143181565	P32	MSS	c.817G>C	p.E273Q	29	42.029	NM_000136.2
RFC4	damage tolerance	Frame_Shift_Del	novel	P33	MSS	c.964_968del	p.K322Efs*12	48	24.6154	NM_181573.2
MSH3	HR	Missense_Mutation	novel	P36	MSS	c.1699A>G	p.T567A	42	44.2105	NM_002439.4
POLE	damage tolerance	Missense_Mutation	rs369751686,COSM6853097	P36	MSS	c.2770C>T	p.R924C	17	45.9459	NM_006231.2
ERCC4	HR, Fanconi	Missense_Mutation	novel	P38	MSS	c.2107G>T	p.G703C	39	22.0339	NM_005236.2
PAPD7	HR	Missense_Mutation	novel	P42	MSS	c.443C>T	p.T148I	129	61.7225	NM_001171805.1,NM_006999.4,NM_001171806.1
PRIMPOL	damage tolerance	Frame_Shift_Ins	novel	P44	MSS	c.509dup	p.L170Ffs*7	60	43.7956	NM_152683.2
ATM	HR, cNHEJ	Nonsense_Mutation	rs876659454,CM030194	P56	MSS	c.6082C>T	p.Q2028*	33	60	NM_000051.3
BRIP1	HR	Missense_Mutation	rs145616741	P8	MSS	c.2167G>A	p.V723I	24	47.0588	NM_032043.2
POLK	HR	Missense_Mutation	rs763401350	P1	MSI-L	c.1453T>C	p.F485L	13	34.2105	NM_016218.2
PALB2	HR, damage tolerance, cNHEJ	Nonsense_Mutation	rs180177100,CM106645,COSM6912572	P12	MSI-L	c.1240C>T	p.R414*	100	68.9655	NM_024675.3
RAD50	HR, damage tolerance, c. und alt. NHEJ	Missense_Mutation	rs769853458	P12	MSI-L	c.586C>T	p.R196C	20	22.7273
RFC3	damage tolerance	Missense_Mutation	novel	P12	MSI-L	c.554C>T	p.P185L	20	21.5054	NM_002915.3
SMC3	HR	Missense_Mutation	novel	P15	MSI-L	c.3470T>C	p.V1157A	35	40.6977	NM_005445.3
BARD1	HR, cNHEJ	Missense_Mutation	novel	P21	MSI-L	c.1880G>A	p.G627E	16	13.6752	NM_000465.2,NM_001282548.1,NM_001282545.1,NM_001282543.1
POLDIP2	damage tolerance	Nonsense_Mutation	novel	P21	MSI-L	c.448C>T	p.Q150*	13	17.3333	NM_015584.3
RCHY1	damage tolerance	Missense_Mutation	rs377417374,COSM1328403	P21	MSI-L	c.161G>A	p.R54H	12	11.5385
TEX11	HR	Missense_Mutation	novel	P22	MSI-L	c.798A>C	p.K266N	46	60.5263	NM_001003811.1
ZRANB3	damage tolerance	Missense_Mutation	rs779725032	P43	MSI-L	c.2555G>A	p.G852D	26	42.623	NM_032143.2
TEX11	HR	Missense_Mutation	rs760003842	P45	MSI-L	c.1076C>T	p.T359M	42	13.7255	NM_001003811.1
HLTF	damage tolerance	Missense_Mutation	rs371921090	P46	MSI-L	c.2101C>T	p.H701Y	55	56.1224	NM_003071.3,NM_139048.2
RMI1	damage tolerance	Missense_Mutation	novel	P46	MSI-L	c.1533A>C	p.K511N	25	11.8483	NM_024945.2
RAD51C	HR	Splice_Site	CS116093	P48	MSI-L	c.837+1G>C	p.X279_splice	55	33.9506	NM_058216.2
XRCC3	HR, damage tolerance	Missense_Mutation	novel	P49	MSI-L	c.848C>T	p.A283V	19	54.2857
BARD1	HR, cNHEJ	Nonsense_Mutation	novel	P51	MSI-L	c.637G>T	p.E213*	13	16.8831	NM_000465.2,NM_001282548.1,NM_001282545.1,NM_001282543.1
BRCA2	HR, damage tolerance, cNHEJ	Missense_Mutation	novel	P51	MSI-L	c.2672T>A	p.V891D	14	12.5	NM_000059.3
PARP1	HR, alt. NHEJ	Missense_Mutation	rs1352340038,COSM6909933	P59	MSI-L	c.1789G>A	p.G597S	30	22.5564	NM_001618.3
PRKDC	cNHEJ	Missense_Mutation	rs370770193	P59	MSI-L	c.698A>G	p.N233S	99	50.2538	NM_006904.6
